# Supplementary material for: Mechanisms and Effects of Isorhamnetin on Imiquimod-Induced Psoriasiform Dermatitis in Mice
Source: Life (Basel). 2022 Dec 15;12(12):2107. doi: 10.3390/life12122107 (PMC9786590; doi:10.3390/life12122107)
Supplement: Supplementary file 1 [file life-12-02107-s001.zip]

Archive with 1 entries (1 files):
- life-2053840-supplementary.pdf
